# Supplementary material for: Targeting the Melanocortin 1 Receptor in Melanoma: Biological Activity of α-MSH–Peptide Conjugates
Source: Int J Mol Sci. 2024 Jan 16;25(2):1095. doi: 10.3390/ijms25021095 (PMC10816934; doi:10.3390/ijms25021095)
Supplement: Supplementary file 1 [file ijms-25-01095-s001.zip]

Archive with 1 entries (1 files):
- ijms-2764258-supplementary.pdf
